# Supplementary material for: Biparental Inheritance and Instability of kDNA in Experimental Hybrids of Trypanosoma cruzi: A Proposal for a Mechanism
Source: Biology (Basel). 2025 Oct 11;14(10):1394. doi: 10.3390/biology14101394 (PMC12562267; doi:10.3390/biology14101394)
Supplement: Supplementary file 1 [file biology-14-01394-s001.zip]

Archive with 5 entries (5 files):
- FigureS1.tif
- FigureS2.tif
- FigureS3.tif
- Table S1.pdf
- Table S2.pdf
